# Supplementary material for: Changing Dietary Habits: The Impact of Urbanization and Rising Socio-Economic Status in Families from Burkina Faso in Sub-Saharan Africa
Source: Nutrients. 2022 Apr 24;14(9):1782. doi: 10.3390/nu14091782 (PMC9104313; doi:10.3390/nu14091782)
Supplement: Supplementary file 1 [file nutrients-14-01782-s001.zip]

Archive with 1 entries (1 files):
- nutrients-1664893-supplementary.pdf
